# Supplementary material for: The Al-Containing Silicates Modified with Organic Ligands and SnO2 Nanoparticles for Catalytic Baeyer-Villiger Oxidation and Aerobic Carboxylation of Carbonyl Compounds
Source: Nanomaterials (Basel). 2023 Jan 20;13(3):433. doi: 10.3390/nano13030433 (PMC9919301; doi:10.3390/nano13030433)
Supplement: Supplementary file 1 [file nanomaterials-13-00433-s001.zip]

Archive with 1 entries (1 files):
- nanomaterials-2145506-supplementary.pdf
